# Supplementary material for: Data on the vegetative growth at post acclimatization stage of two dendrobium genotypes as an effect of different growing media
Source: Data Brief. 2019 Sep 11;26:104493. doi: 10.1016/j.dib.2019.104493 (PMC6811961; doi:10.1016/j.dib.2019.104493)
Supplement: Multimedia component 1 [file mmc1.xlsx]

## Sheet: Plant growth
	Plant Height (cm)	Leaves Length (cm)	Leaves width (cm)	No of Leaves	No of Shoot
Dendrobium sylvanum
Tree Fern	7.31333	5.54667	2.83333	10.0667	2.4
Coco chip	9.06	6.53333	2.98667	11.6667	2.86667
Sphagnum moss	5.41333	4.22	2.04667	10.1333	2.66667
Asplenium root	8.74667	6.43333	2.76667	10.8	2.53333
Caliandra humus	7.44	5.69333	2.62667	10.8667	2.4
Dendrobium nindii x Dendrobium stratiotes
Tree Fern	11.0333	7.49333	2.72667	9.46667	1.66667
Coco chip	16.5933	9.54	3.36667	14.4667	2.73333
Sphagnum moss	10.0733	6.7	2.88667	9.33333	2.06667
Asplenium root	14.54	8.34	3.06667	11.3333	2.2
Caliandra humus	17.6067	9.98667	3.8	15	3.2

## Sheet: Growing medium
Growing Medium	Density (Kg/L)	Porosity (%)	Aeration Porosity (%)	Water Holding Capacity (%)	Stability (%)	pH
Tree Fern	0,153	55	40	15	100	4,58
Sphagnum Moss	0,243	75	35	40	95	5,70
Coconut chips	0,128	30	15	15	100	4,86
Asplenium root	0,075	60	25	35	70	4,52
Calliandra Humus	0,128	50	35	15	100	6,14
